# Supplementary material for: Emergence of rifampin-resistant staphylococci after rifaximin administration in cirrhotic patients
Source: PLoS One. 2017 Oct 5;12(10):e0186120. doi: 10.1371/journal.pone.0186120 (PMC5628927; doi:10.1371/journal.pone.0186120)
Supplement: S1 File — This file contains clinical characteristics of enrolled patients used for this study. Information identifying the individual has been removed. (XLSX) [file pone.0186120.s002.xlsx]

## Sheet: Sheet2
patient No.	sex	age	Initial R	Cause for NMX	LC_cause	Child	HTN	DM	Comorbid	Admission	Past admission		Alcohol	Smoking	Antibiotics	항생제 사용력-detail	Infectious Ds		Duration	phae 1 R	phase 2 R
1	1	60	0	1	2	1	1	1	1,2	1	0		1	2	2		2		7	2	2
2	2	55	0	1	4	1	0	0	0	1	2	melena	2	2	2		2		7	1	2
3	1	65	0	1	2	1	0	1	2	2	0		1	1	2		2		14	2	2
4	1	59	0	1	2	2	0	0	6 (ihd)	2	1		2	2	1	tamoxifen 20mg OD유지	2		15	1	2
5	1	56	0	1	2	1	0	0	0	1	0		1	2	2		2		21	2	2
6	2	59	0	1	1 (HBV)	2	1	0	1	1	1		1	1	1	ceftriaxon 2g 3일->meiact 1T T 5일	1	cath rel. sepsis	14	1	1
7	1	60	0	1	2	2	1	0	1, 6 (psoriasis)	1	1	토혈	1	2	1	ceftriaxon 2g 7일->meiact 1T T 5일	2		7	2	2
8	2	53	0	1	1 (HBV)	1	0	0	0	2	0		2	2	2		1	pneumonia	30	2	2
9	1	65	0	1	2	2	0	0	0	2	0		1	2	2		2		15	2	2
10	1	77	0	1	2	1	0	0	0	1	0		1	2	2		2		15	1	1
11	1	65	0	1	2	1	0	0	0	1	0		2	2	2		2		30	1	2
12	1	63	0	1	2	2	0	0	0	2	5	토혈	1	2	2		2		14	2	2
13	1	52	0	1	2	1	0	0	0	2	5	혈변, 복수	1	1	2		2		30	2	2
14	1	75	0	1	2	1	0	1	2, 6 (CVA)	2	1	토혈	2	2	2		2		15	1	2
15	2	69	0	1	1 (HBV)	3	1	0	1	2	3	폐렴,뇌증	2	2	2		2		15	2	2
16	1	53	0	1	2	3	0	0	0	2	1	토혈	1	2	2		1	GE sepsis	7	1	1
17	1	83	0	1	2	2	0	0	0	2	1	토혈	2	1	1	ceftriaxone 2 - meiact 3	2		7	2	2
18	1	49	0	1	1 (HCV)	2	0	1	2	1	3	복수, 시술	2	2	2		1	pneumonia	7	2	2
19	1	63	0	1	2	1	0	0	0	2	0		1	1	2		2		15	2	2
20	1	57	0	1	2	1	0	0	0	1	0		1	2	2		2		7	2	2
21	1	52	0	1	2	1	0	1	2	2	4	시술, 혈변	1	2	1	ceftezole 1회 (hernia op)	2		15	2	2
22	2	63	0	1	1 (HBV)	1	1	1	1,2, (심장판막)	2	1	encephalopathy	2	2	2		2		15	1	2
23	1	72	0	1	1 (HBV)	1	0	0	4 (HCC)	2	8	fever, 시술	2	2	1	3 rd cepha 14일	1	liver abscess	7	1	1
24	1	66	0	1	1 (HBV)	1	0	0	0	2	1	N/V	2	2	2		2		60	1	1
25	1	65	0	1	2	1	0	0	0	2	0		1	1	2		2		30	1	2
